# Supplementary material for: Coyotes in New York City Carry Variable Genomic Dog Ancestry and Influence Their Interactions with Humans
Source: Genes (Basel). 2022 Sep 16;13(9):1661. doi: 10.3390/genes13091661 (PMC9498729; doi:10.3390/genes13091661)
Supplement: Supplementary file 1 [file genes-13-01661-s001.zip]

Archive with 1 entries (1 files):
- genes-1894596-supplementary.xlsx
